# Supplementary material for: Development and characterization of rabbit monoclonal antibodies that recognize human spermine oxidase and application to immunohistochemistry of human cancer tissues
Source: PLoS One. 2022 Apr 22;17(4):e0267046. doi: 10.1371/journal.pone.0267046 (PMC9032377; doi:10.1371/journal.pone.0267046)
Supplement: S1 Table — List of the row data and statistical analysis parameter. (XLSX) [file pone.0267046.s009.xlsx]

## Sheet: Sheet1
Supplementary Table 1									Statistical analysis paramiter
[smo] ng/ml	count 1	count 2	Average (count 1,2)	Std	log SMOX	log count 1	log count 2		[Agonist] vs. response (three parameters)
125	1921610	1799691	1.86065e+06	86209.8	2.09691	6.28367	6.2552		Best-fit values
62.5	1449473	1641669	1545571	135903	1.79588	6.16121	6.21529		Bottom	3.967
31.25	836900	791655	814278	31993	1.49485	5.92267	5.89854		Top	6.502
15.625	346318	289541	317930	40147.4	1.19382	5.53948	5.46171		EC50	10.08
7.8125	123788	107150	115469	11764.8	0.89279	5.09268	5.02999		logEC50	1.004
3.90625	43067	44786	43926.5	1215.52	0.59176	4.63414	4.65114		Span	2.535
1.95312	23868	25770	24819	1344.92	0.29073	4.37782	4.41111		95% CI (profile likelihood)
0.976562	17031	15399	16215	1154	-0.0103	4.23124	4.18749		Bottom	3.934 to 4.000
0.488281	10615	12397	11506	1260.06	-0.31133	4.02592	4.09332		Top	6.431 to 6.576
0.244141	13455	12699	13077	534.573	-0.61236	4.12888	4.10377		EC50	9.024 to 11.27
0.12207	11576	9587	10581.5	1406.44	-0.91339	4.06356	3.98168		logEC50	0.9554 to 1.052
0.0610352	7822	9097	8459.5	901.561	-1.21442	3.89332	3.9589		Goodness of Fit
0.0305176	9178	8059	8618.5	791.252	-1.51545	3.96275	3.90628		Degrees of Freedom	23
									R squared	0.9969
									Sum of Squares	0.05833
									Sy.x	0.05036
									Constraints
									EC50	EC50 > 0
									Number of points
									# of X values	26
									# Y values analyzed	26
